# Supplementary material for: Resveratrol Inhibits Proliferation and Differentiation of Porcine Preadipocytes by a Novel LincRNA-ROFM/miR-133b/AdipoQ Pathway
Source: Foods. 2022 Sep 3;11(17):2690. doi: 10.3390/foods11172690 (PMC9455634; doi:10.3390/foods11172690)
Supplement: Supplementary file 1 [file foods-11-02690-s001.zip]

Archive with 1 entries (1 files):
- foods-1816393-supplementary.pdf
